# Supplementary material for: A New Mitochondrial Genome of Sogatella furcifera (Horváth) (Hemiptera: Delphacidae) and Mitogenome-Wide Investigation on Polymorphisms
Source: Insects. 2021 Nov 27;12(12):1066. doi: 10.3390/insects12121066 (PMC8706918; doi:10.3390/insects12121066)
Supplement: Supplementary file 1 [file insects-12-01066-s001.zip]

Archive with 1 entries (1 files):
- insects-1378374-supplementary.pdf
